# Supplementary material for: In Vitro Cartilage Regeneration with a Three-Dimensional Polyglycolic Acid (PGA) Implant in a Bovine Cartilage Punch Model
Source: Int J Mol Sci. 2021 Oct 29;22(21):11769. doi: 10.3390/ijms222111769 (PMC8583898; doi:10.3390/ijms222111769)
Supplement: Supplementary file 1 [file ijms-22-11769-s001.zip]

Archive with 1 entries (1 files):
- ijms-1421782-supplementary.pdf
